# Supplementary material for: Impact of Antibiotic Stewardship on Treatment of Hospitalized Children with Skin and Soft-Tissue Infections
Source: Children (Basel). 2024 Oct 30;11(11):1325. doi: 10.3390/children11111325 (PMC11593291; doi:10.3390/children11111325)
Supplement: Supplementary file 1 [file children-11-01325-s001.zip]

Archive with 1 entries (1 files):
- children-3244293-supplementary.pdf
